# Supplementary material for: Study on the Residence Time and Texture Prediction of Pea Protein Extrusion Based on Image Analysis
Source: Foods. 2023 Dec 7;12(24):4408. doi: 10.3390/foods12244408 (PMC10742850; doi:10.3390/foods12244408)
Supplement: Supplementary file 1 [file foods-12-04408-s001.zip]

Archive with 1 entries (1 files):
- foods-2743879-supplementary.pdf
